# Supplementary material for: Digital society social interactions and trust analysis model
Source: PeerJ Comput Sci. 2022 Dec 13;8:e1129. doi: 10.7717/peerj-cs.1129 (PMC10280257; doi:10.7717/peerj-cs.1129)
Supplement: Supplemental Information 1 [file peerj-cs-08-1129-s001.ipynb]

# %% [markdown]
Digital society Simluation with people have different trust levels 

Digital society as an ‘institution’ expresses itself on the internet based on a set of dynamic rules ‘r’ that build the mental networks and at the same time guide the thinking and behaviour of the an individual. These set rules are apparent and  moverover , they in fact  are embedded in the cognitive apparatus of each individual pi. Dynamic rules/laws are by definition a cognitive process by which an individual assimilates  ‘How to interpret the world around it ’ and at the same time  ‘How to act in it’ or respond to it. It is assumed that these laws/rules are encoded within the individual’s cognitive structure. Hence, the full population ‘p’ has its own collective apparatus. The  rules/laws at individual level may not be clearly observable. But, when the actions ,objects and events are recorded and are subjected to data mining analysis associated rules start to  appear. 


# %% [code]
%matplotlib inline
import matplotlib.pyplot as plt
plt.rcParams["figure.figsize"] = (18, 5)  #set default figure size
from random import uniform, seed
from math import sqrt

# %% [code]
# * Simuation ...Data:

#     * type (#FSSS11,#FSSS12 or #FSSS13)
#     * trust

# * Methods:

#     * determine  given trusts of  agents, evaluate the levels 

#     * If zero |low trust , move to new level of trust , new equilibrium 

#         * find a new level of trust in the digital society 


# while Tweet_Agents are still tweeting on purpose on covid 19
#     for agent in Tweet_Agents {Tweeter Users ID}
#         give agent the chance to change their trust levels and interact with events {M,E}

# %% [code]
seed(10)  # For reproducible random numbers

class TweetAgent:

    def __init__(self, type):
        self.type = type
        self.Simulate_Trust_Levels()

    def Simulate_Trust_Levels(self):
        self.trust = uniform(0, 1), uniform(0, 1)

    def get_distance(self, other):
        "Computes the euclidean distance between self and other Tweet_Agent."
        a = (self.TrustLevels[0] - other.TrustLevels[0])**2
        b = (self.TrustLevels[1] - other.TrustLevels[1])**2
        return sqrt(a + b)

    def ChangeUpdate(self, tweet_agents):
        "True if sufficient number of tweet conversation influence to change thier trust levels."
        trust_difference = []
        # trust_difference is a list of pairs (d, agent), where d is distance from
        # agent to self
        for agent in tweet_agents:
            if self != agent:
                distance = self.get_distance(tweet_agents)
                trust_difference.append((distance, tweet_agents))
        # == Sort from smallest to largest, according to distance == #
        trust_difference.sort()
        # == Extract the tweet agents with same levels == #
        neighbors = [agent for d, agent in trust_difference[:num_agent_same]]
        # == Count how many TweetID have the same level of trust as self == #
        num_same_type = sum(self.type == agent.type for agent in neighbors)
        return num_same_type >= require_same_type

    def updateTrust(self, agents):
        "Update the Truest level in the Digital Society , new equilibrium 
        while not self.ChangeUpdate(agents):
            self.draw_trust()


def plot_distribution(agents, simulation_rounds):
    "Plot the distribution of tweet _ agents after simulation_rounds rounds of the loop."
    x_trust_0, y_trust_0 = [], []
    x_trust_1, y_trust_1 = [], []
    # x_trust_2, y_values_2 = [], []
    # == Obtain trusts of each type == #
    for agent in tweet_agents:
        x, y = agent.trust
        if agent.type == 0:
            x_trust_0.append(x)
            y_trust_0.append(y)
            # z_values_0.append(z)
        else:
            x_trust_1.append(x)
            y_trust_1.append(y)
            # z_values_1.append(z)
    fig, axt = plt.subplots(figsize=(18, 18))
    plot_args = {'markersize': 18, 'alpha': 0.2}
    # ax.set_facecolor('x')
    axt.plot(x_trust_0, y_trust_0, 'x', markerfacecolor='#FD2828', **plot_args)
    axt.plot(x_trust_1, y_trust_1, '0', markerfacecolor='#FS000', **plot_args)
    axt.set_title(f'Simulation Round {simulation_rounds-1}')
    plt.show()


# %% [code]
# == Main == #

#  Construction of the digital Society 


#  Digital Society Consist of X number of People ,here we are taking 1000,1000.,10000 

num_of_type_0 = 1001
num_of_type_1 = 1000
# num_of_type_2 = 1000


num_agent_same = 10      # Number of tweet agents regarded as group having same levels of trust
require_same_type = 5   # Want at least this many group having same levels of trust to be same type

# == Create a list of tweet_agents == #
agents = [Agent(0) for i in range(num_of_type_0)]
agents.extend(Agent(1) for i in range(num_of_type_1))


count = 1
# ==  Loop until none wishes to move == #
while True:
    print('Entering Simulation  ', count)
    plot_distribution(agents, count)
    count += 1
    no_one_moved = True
    for agent in tweet_agents:
        old_trust = agent.trust
        agent.update(agents)
        if agent.trust != old_trust:
            no_one_moved = False
    if no_one_moved:
        break

print('Simuation, terminating.')
